# Supplementary material for: A superior colliculus-originating circuit prevents cocaine reinstatement via VR-based eye movement desensitization treatment
Source: Natl Sci Rev. 2024 Dec 26;12(4):nwae467. doi: 10.1093/nsr/nwae467 (PMC11951104; doi:10.1093/nsr/nwae467)
Supplement: nwae467_Supplemental_Files [file nwae467_supplemental_files.zip]

Archive with 3 entries (3 files):
- SI_clean_version_Liu_Y_NSR_1024_final_version.pdf
- Supplementary_Movie_1.mp4
- Supplementary_Movie_2.mp4
